# Supplementary material for: Framing older adults’ loneliness in Danish news media: between societal responsibility and individual burden
Source: J Gerontol B Psychol Sci Soc Sci. 2026 Apr 9;81(6):gbag063. doi: 10.1093/geronb/gbag063 (PMC13180640; doi:10.1093/geronb/gbag063)
Supplement: gbag063_Supplementary_Data [file gbag063_supplementary_data.zip]

Archive with 1 entries (1 files):
- JGSS suppl Ågren & Cedersund.pdf
